# Supplementary material for: Comparison of codon usage measures and their applicability in prediction of microbial gene expressivity
Source: BMC Bioinformatics. 2005 Jul 19;6:182. doi: 10.1186/1471-2105-6-182 (PMC1199580; doi:10.1186/1471-2105-6-182)
Supplement: Additional File 1 — Rationale behind the length correction of the MILC method, codon frequencies used for testing of codon usage measures, and performance of the expression level predictors. Sheets 1a, 1b and 1c demonstrate, by example, how the chi-square and G scores for amino acids of different degeneracy classes behave when the observed codon counts are small. Sheet 2 contains the codon frequency tables used in testing of the codon usage measures. Sheet 3 describes the performance of the expression level predictors, expressed as Spearman (rank) and Pearson (linear) correlation coefficients of the predicted values and experimentally obtained mRNA/protein abundance data sets. [file 1471-2105-6-182-S1.xls]

## Sheet: (1a) MILC description
Supplementary table 1
"Comparison of codon usage measures and their applicability in prediction of microbial gene expressivity"
Supek F, Vlahovicek K; BMC Bioinformatics 2005
The "unbiased" sheet demonstrates comparisons with a uniform expected distribution, where each codon has an equal chance of occuring.
The "biased" sheet contains examples of comparisons with expected distributions that prefer one codon over the others.
In both cases, χ2 and G contributions of amino acids are calculated for a hypothetical gene that mimics the expected codon distribution. Theoretically, these values should be equal to zero, but they are positive numbers, due to small sample sizes.
The purpose of the tables is to show that the amount of increase of the contributions because of the sampling errors can be predicted and corrected for. Each amino acid present in the gene raises its χ2 score by r-1 (r being its redundancy class), regardless of the total number of codons, or the degree of overall bias in the expected distribution.
When G contributions are determined, in case either the observed count O or the expected count E is zero, the O*ln(O/E) for that codon is assumed to also equal zero. This gives results reasonably similar to the χ2 contributions, and enables the same correction to be used.

## Sheet: (1b) MILC unbiased
2-fold aminoacid, n=1
probability of outcome = 1			1
O	E	(O-E)2/E	O*ln(O/E)
1	0.5	0.5	0.693147
0	0.5	0.5	0		χ2 = 1
		1	0.693147		G = 2 * ( 0.693*1) = 1.386
2-fold aminoacid, n=2
probability of outcome = 1/2			0.5		probability of outcome = 1/2
O	E	(O-E)2/E	O*ln(O/E)		O	E	(O-E)2/E	O*ln(O/E)
2	1	1	1.38629		1	1	0	0
0	1	1	0		1	1	0	0		average χ2 = 2*1/2 + 0 = 1
		2	1.38629				0	0		average G = 2 * ( 1.386*1/2 + 0*1/2 ) = 1.386
2-fold aminoacid, n=3
probability of outcome = 1/4			0.25		probability of outcome = 3/4			0.75
O	E	(O-E)2/E	O*ln(O/E)		O	E	(O-E)2/E	O*ln(O/E)
3	1.5	1.5	2.07944		2	1.5	0.166667	0.575364
0	1.5	1.5	0		1	1.5	0.166667	-0.405465		average χ2 = 3*1/4 + 1/3*3/4 = 1
		3	2.07944				0.333333	0.339798		average G = 2 * ( 2.079*1/4 + 0.340*3/4 ) = 1.550
2-fold aminoacid, n=4
probability of outcome = 1/8			0.125		probability of outcome = 4/8			0.5		probability of outcome = 3/8			0.375
O	E	(O-E)2/E	O*ln(O/E)		O	E	(O-E)2/E	O*ln(O/E)		O	E	(O-E)2/E	O*ln(O/E)
4	2	2	2.77259		3	2	0.5	1.2164		2	2	0	0
0	2	2	0		1	2	0.5	-0.693147		2	2	0	0		average χ2 = 4*1/8 + 1*4/8 + 0*3/8 = 1
		4	2.77259				1	1.0465				0	0		average G = 2 * ( 2.773*1/8 + 1.047*4/8 + 0*3/8 ) = 1.740
3-fold aminoacid, n=1
probability of outcome = 1			1
O	E	(O-E)2/E	O*ln(O/E)
1	0.3333	1.3336	1.09871
0	0.3333	0.3333	0
0	0.3333	0.3333	0		χ2 = 2
		2.0002	1.09871		G = 2 * ( 1.099*1 ) = 2.198
3-fold aminoacid, n=2
probability of outcome = 1/3			0.333333		probability of outcome = 2/3			0.666667
O	E	(O-E)2/E	O*ln(O/E)		O	E	(O-E)2/E	O*ln(O/E)
2	0.666	2.67201	2.19923		1	0.666	0.167502	0.406466
0	0.666	0.666	0		1	0.666	0.167502	0.406466
0	0.666	0.666	0		0	0.666	0.666	0		average χ2 = 4*1/3 + 1*2/3 = 2
		4.00401	2.19923				1.001	0.812931		average G =2 * ( 2.199*1/3 + 0.8129*2/3 ) = 2.550
4-fold aminoacid, n=1
probability of outcome = 1			1
O	E	(O-E)2/E	O*ln(O/E)
1	0.25	2.25	1.38629
0	0.25	0.25	0
0	0.25	0.25	0
0	0.25	0.25	0		χ2 = 3
		3	1.38629		G = 2 * ( 1.386*1 ) = 2.772
4-fold aminoacid, n=2
probability of outcome =1/4			0.25		probability of outcome = 3/4			0.75
O	E	(O-E)2/E	O*ln(O/E)		O	E	(O-E)2/E	O*ln(O/E)
2	0.5	4.5	2.77259		1	0.5	0.5	0.693147
0	0.5	0.5	0		1	0.5	0.5	0.693147
0	0.5	0.5	0		0	0.5	0.5	0
0	0.5	0.5	0		0	0.5	0.5	0		average χ2 = 6*1/4 + 2*3/4 = 3
		6	2.77259				2	1.38629		average G = 2 * ( 2.773*1/4 + 1.386*3/4 ) = 3.466
6-fold aminoacid, n=1
probability of outcome = 1
O	E	(O-E)2/E	O*ln(O/E)
1	0.1667	4.1655	1.79156
0	0.1667	0.1667	0
0	0.1667	0.1667	0
0	0.1667	0.1667	0
0	0.1667	0.1667	0
0	0.1667	0.1667	0		χ2 = 5
		4.999	1.79156		G = 2 * ( 1.792*1 ) = 3.584
6-fold aminoacid, n=2
probability of outcome = 1/36					probability of outcome = 35/36
O	E	(O-E)2/E	O*ln(O/E)		O	E	(O-E)2/E	O*ln(O/E)
2	0.333333	8.33333	3.58352		1	0.333333	1.33333	1.09861
0	0.333333	0.333333	0		1	0.333333	1.33333	1.09861
0	0.333333	0.333333	0		0	0.333333	0.333333	0
0	0.333333	0.333333	0		0	0.333333	0.333333	0
0	0.333333	0.333333	0		0	0.333333	0.333333	0
0	0.333333	0.333333	0		0	0.333333	0.333333	0		average χ2 = 10*1/36 + 4*35/36 = 5
		10	3.58352				4	2.19722		average G = 2 * ( 3.584*1/36 + 2.197*35/36 ) = 4.471

## Sheet: (1c) MILC biased
2-fold aminoacid, n=1
probability of outcome = 1/4					probability of outcome = 3/4
O	E	(O-E)2/E	O*ln(O/E)		O	E	(O-E)2/E	O*ln(O/E)
1	0.25	2.25	1.38629		0	0.25	0.25	0
0	0.75	0.75	0		1	0.75	0.0833333	0.287682		average χ2 = 3*1/4 + 1/3*3/4 = 1
		3	1.38629				0.333333	0.287682		average G = 2 * ( 1.386*1/4 + 0.288*3/4 ) = 1.125
2-fold aminoacid, n=2
probability of outcome = 1/16					probability of outcome = 6/16					probability of outcome = 9/16
O	E	(O-E)2/E	O*ln(O/E)		O	E	(O-E)2/E	O*ln(O/E)		O	E	(O-E)2/E	O*ln(O/E)
2	0.5	4.5	2.77259		1	0.5	0.5	0.693147		0	0.5	0.5	0
0	1.5	1.5	0		1	1.5	0.166667	-0.405465		2	1.5	0.166667	0.575364		average χ2 = 6*1/16 + 2/3*6/16 + 2/3*9/16 = 1
		6	2.77259				0.666667	0.287682				0.666667	0.575364		average G = 2 * ( 2.773*1/16 + 0.288*6/16 + 0.575*9/16 ) = 1.210
2-fold aminoacid, n=3
probability of outcome = 1/64					probability of outcome = 9/64					probability of outcome = 27/64					probability of outcome = 27/64
O	E	(O-E)2/E	O*ln(O/E)		O	E	(O-E)2/E	O*ln(O/E)		O	E	(O-E)2/E	O*ln(O/E)		O	E	(O-E)2/E	O*ln(O/E)
3	0.75	6.75	4.15888		2	0.75	2.08333	1.96166		1	0.75	0.0833333	0.287682		0	0.75	0.75	0
0	2.25	2.25	0		1	2.25	0.694444	-0.81093		2	2.25	0.0277778	-0.235566		3	2.25	0.25	0.863046		average χ2 = 9*1/64 + 2.778*9/64 + 0.111*27/64 + 1*27/64 = 1
		9	4.15888				2.77778	1.15073				0.111111	0.052116				1	0.863046		average G = 2 * ( 4.159*1/64 + 1.15*9/64 + 0.052*27/64 + 0.863*27/64 ) = 1.225
4-fold aminoacid, n=1
probability of outcome = 2/5					probability of outcome = 3/5
O	E	(O-E)2/E	O*ln(O/E)		O	E	(O-E)2/E	O*ln(O/E)
1	0.4	0.9	0.916291		0	0.4	0.4	0
0	0.2	0.2	0		1	0.2	3.2	1.60944
0	0.2	0.2	0		0	0.2	0.2	0
0	0.2	0.2	0		0	0.2	0.2	0		average χ2 = 3/2*2/5 + 4*3/5 = 3
		1.5	0.916291				4	1.60944		average G = 2 * ( 0.916*2/5 + 1.609*3/5 ) = 2.664
4-fold aminoacid, n=2
probability of outcome = 4/25					probability of outcome = 3/25					probability of outcome = 12/25					probability of outcome = 6/25
O	E	(O-E)2/E	O*ln(O/E)		O	E	(O-E)2/E	O*ln(O/E)		O	E	(O-E)2/E	O*ln(O/E)		O	E	(O-E)2/E	O*ln(O/E)
2	0.8	1.8	1.83258		0	0.8	0.8	0		1	0.8	0.05	0.223144		0	0.8	0.8	0
0	0.4	0.4	0		2	0.4	6.4	3.21888		1	0.4	0.9	0.916291		1	0.4	0.9	0.916291
0	0.4	0.4	0		0	0.4	0.4	0		0	0.4	0.4	0		1	0.4	0.9	0.916291
0	0.4	0.4	0		0	0.4	0.4	0		0	0.4	0.4	0		0	0.4	0.4	0		average χ2 = 3*4/25 + 8*3/25 + 1.75*12/25 + 3*6/25 = 3
		3	1.83258				8	3.21888				1.75	1.13943				3	1.83258		average G = 2 * ( 1.833*4/25 + 3.219*3/25 + 1.139*12/25 + 1.833*6/25 ) = 3.332

## Sheet: (2) frequency tables
Supplementary table 2
"Comparison of codon usage measures and their applicability in prediction of microbial gene expressivity"
Supek F, Vlahovicek K; BMC Bioinformatics 2005
amino	codon	None	Low-1	Low-2	Med-1	Med-2	High-1	High-2	Fuglsang-1	Fuglsang-2	Med-1d
A (Ala)	GCU	0.25	0.2	0.2	0.125	0.125	0.05	0.05	0.1382	0.1797	0.2
A (Ala)	GCC	0.25	0.3	0.4	0.375	0.625	0.45	0.85	0.1382	0.1797	0.3
A (Ala)	GCA	0.25	0.2	0.2	0.125	0.125	0.05	0.05	0.5854	0.4608	0.2
A (Ala)	GCG	0.25	0.3	0.2	0.375	0.125	0.45	0.05	0.1382	0.1797	0.3
C (Cys)	UGU	0.5	0.4	0.3333	0.25	0.1667	0.1	0.0556	0.2113	0.1331	0.4
C (Cys)	UGC	0.5	0.6	0.6667	0.75	0.8333	0.9	0.9444	0.7887	0.8669	0.6
D (Asp)	GAU	0.5	0.4	0.3333	0.25	0.1667	0.1	0.0556	0.2113	0.1331	0.4
D (Asp)	GAC	0.5	0.6	0.6667	0.75	0.8333	0.9	0.9444	0.7887	0.8669	0.6
E (Glu)	GAA	0.5	0.4	0.5	0.25	0.5	0.1	0.5	0.7887	0.7263	0.4
E (Glu)	GAG	0.5	0.6	0.5	0.75	0.5	0.9	0.5	0.2113	0.2737	0.6
F (Phe)	UUU	0.5	0.4	0.3333	0.25	0.1667	0.1	0.0556	0.2113	0.2737	0.1
F (Phe)	UUC	0.5	0.6	0.6667	0.75	0.8333	0.9	0.9444	0.7887	0.7263	0.9
G (Gly)	GGU	0.25	0.2	0.2	0.125	0.125	0.05	0.05	0.1382	0.0533	0.2
G (Gly)	GGC	0.25	0.3	0.4	0.375	0.625	0.45	0.85	0.1382	0.0533	0.3
G (Gly)	GGA	0.25	0.2	0.2	0.125	0.125	0.05	0.05	0.5854	0.8401	0.2
G (Gly)	GGG	0.25	0.3	0.2	0.375	0.125	0.45	0.05	0.1382	0.0533	0.3
H (His)	CAU	0.5	0.4	0.3333	0.25	0.1667	0.1	0.0556	0.2113	0.1331	0.1
H (His)	CAC	0.5	0.6	0.6667	0.75	0.8333	0.9	0.9444	0.7887	0.8669	0.9
I (Ile)	AUU	0.3333	0.2857	0.25	0.2	0.1429	0.0909	0.0526	0.1667	0.1667	0.2
I (Ile)	AUC	0.3333	0.4286	0.5	0.6	0.7143	0.8182	0.8947	0.1667	0.1667	0.6
I (Ile)	AUA	0.3333	0.2857	0.25	0.2	0.1429	0.0909	0.0526	0.6667	0.6667	0.2
K (Lys)	AAA	0.5	0.4	0.5	0.25	0.5	0.1	0.5	0.7887	0.8669	0.1
K (Lys)	AAG	0.5	0.6	0.5	0.75	0.5	0.9	0.5	0.2113	0.1331	0.9
L (Leu)	UUA	0.1667	0.1	0.0833	0.0357	0.0238	0.0053	0.0029	0.1037	0.0376	0.1
L (Leu)	UUG	0.1667	0.15	0.0833	0.1071	0.0238	0.0474	0.0029	0.1037	0.0376	0.15
L (Leu)	CUU	0.1667	0.15	0.1667	0.1071	0.119	0.0474	0.0497	0.1037	0.0376	0.15
L (Leu)	CUC	0.1667	0.225	0.3333	0.3214	0.5952	0.4263	0.845	0.1037	0.0376	0.225
L (Leu)	CUA	0.1667	0.15	0.1667	0.1071	0.119	0.0474	0.0497	0.4816	0.8122	0.15
L (Leu)	CUG	0.1667	0.225	0.1667	0.3214	0.119	0.4263	0.0497	0.1037	0.0376	0.225
M (Met)	AUG	1	1	1	1	1	1	1	1	1	1
N (Asn)	AAU	0.5	0.4	0.3333	0.25	0.1667	0.1	0.0556	0.2113	0.2737	0.25
N (Asn)	AAC	0.5	0.6	0.6667	0.75	0.8333	0.9	0.9444	0.7887	0.7263	0.75
P (Pro)	CCU	0.25	0.2	0.2	0.125	0.125	0.05	0.05	0.1382	0.1797	0.05
P (Pro)	CCC	0.25	0.3	0.4	0.375	0.625	0.45	0.85	0.1382	0.1797	0.45
P (Pro)	CCA	0.25	0.2	0.2	0.125	0.125	0.05	0.05	0.5854	0.4608	0.05
P (Pro)	CCG	0.25	0.3	0.2	0.375	0.125	0.45	0.05	0.1382	0.1797	0.45
Q (Gln)	CAA	0.5	0.4	0.5	0.25	0.5	0.1	0.5	0.7887	0.7263	0.25
Q (Gln)	CAG	0.5	0.6	0.5	0.75	0.5	0.9	0.5	0.2113	0.2737	0.75
R (Arg)	CGU	0.1667	0.15	0.1667	0.1071	0.119	0.0474	0.0497	0.1037	0.1236	0.0474
R (Arg)	CGC	0.1667	0.225	0.3333	0.3214	0.5952	0.4263	0.845	0.1037	0.1236	0.4263
R (Arg)	CGA	0.1667	0.15	0.1667	0.1071	0.119	0.0474	0.0497	0.1037	0.1236	0.0474
R (Arg)	CGG	0.1667	0.225	0.1667	0.3214	0.119	0.4263	0.0497	0.1037	0.1236	0.4263
R (Arg)	AGA	0.1667	0.1	0.0833	0.0357	0.0238	0.0053	0.0029	0.4816	0.3818	0.0053
R (Arg)	AGG	0.1667	0.15	0.0833	0.1071	0.0238	0.0474	0.0029	0.1037	0.1236	0.0474
S (Ser)	UCU	0.1667	0.1333	0.1538	0.0833	0.1087	0.0333	0.0475	0.1037	0.1236	0.0833
S (Ser)	UCC	0.1667	0.2	0.3077	0.25	0.5435	0.3	0.8073	0.1037	0.1236	0.25
S (Ser)	UCA	0.1667	0.1333	0.1538	0.0833	0.1087	0.0333	0.0475	0.1037	0.1236	0.0833
S (Ser)	UCG	0.1667	0.2	0.1538	0.25	0.1087	0.3	0.0475	0.1037	0.1236	0.25
S (Ser)	AGU	0.1667	0.1333	0.0769	0.0833	0.0217	0.0333	0.0028	0.1037	0.1236	0.0833
S (Ser)	AGC	0.1667	0.2	0.1538	0.25	0.1087	0.3	0.0475	0.4816	0.3818	0.25
T (Thr)	ACU	0.25	0.2	0.2	0.125	0.125	0.05	0.05	0.1382	0.0533	0.05
T (Thr)	ACC	0.25	0.3	0.4	0.375	0.625	0.45	0.85	0.1382	0.0533	0.45
T (Thr)	ACA	0.25	0.2	0.2	0.125	0.125	0.05	0.05	0.5854	0.8401	0.05
T (Thr)	ACG	0.25	0.3	0.2	0.375	0.125	0.45	0.05	0.1382	0.0533	0.45
V (Val)	GUU	0.25	0.2	0.2	0.125	0.125	0.05	0.05	0.1382	0.1797	0.125
V (Val)	GUC	0.25	0.3	0.4	0.375	0.625	0.45	0.85	0.1382	0.1797	0.375
V (Val)	GUA	0.25	0.2	0.2	0.125	0.125	0.05	0.05	0.5854	0.4608	0.125
V (Val)	GUG	0.25	0.3	0.2	0.375	0.125	0.45	0.05	0.1382	0.1797	0.375
W (Trp)	UGG	1	1	1	1	1	1	1	1	1	1
X (Ter)	UAA	0	0	0	0	0	0	0	0	0	0
X (Ter)	UAG	0	0	0	0	0	0	0	0	0	0
X (Ter)	UGA	0	0	0	0	0	0	0	0	0	0
Y (Tyr)	UAU	0.5	0.4	0.3333	0.25	0.1667	0.1	0.0556	0.2113	0.2737	0.25
Y (Tyr)	UAC	0.5	0.6	0.6667	0.75	0.8333	0.9	0.9444	0.7887	0.7263	0.75

## Sheet: (3) pearson coefficients
Supplementary table 3
"Comparison of codon usage measures and their applicability in prediction of microbial gene expressivity"
Supek F, Vlahovicek K; BMC Bioinformatics 2005
		E	CAI	Fop	GCB	MELP	length	max
Sce
Greenbaum	Sce-1	0.342016	0.343816	0.314934	0.307453	0.312201	-0.0354791	0.58787
log data		0.485755	0.565206	0.572039	0.58787	0.477276	-0.0466986
Ghaemmaghami	Sce-2	0.502825	0.503996	0.470343	0.459489	0.49044	-0.0429246	0.570061
log data		0.433495	0.540944	0.557432	0.570061	0.438269	-0.16834
Greenbaum RNA	Sce-3	0.612064	0.592025	0.541369	0.511568	0.635465	-0.102866	0.652242
log data		0.581889	0.645584	0.652242	0.650406	0.587695	-0.175977
Syn
Hihara	Syn-1	0.398372	0.237455	0.155093	0.378657	0.426184	0.010012	0.486689
log data		0.414497	0.323047	0.256148	0.466189	0.486689	0.0482026
Yoshimura	Syn-2	0.252016	0.194363	0.137104	0.308295	0.318302	0.0759902	0.350911
log data		0.220001	0.25284	0.199807	0.350911	0.335225	0.134622
Bsu
Asai	Bsu-1	0.0630575	0.111932	0.0940375	0.115886	0.0885327	0.0223125	0.213368		Bsu-2 data for bacteria growing in a defined medium
log data		0.112652	0.213368	0.173258	0.201258	0.179068	0.0907852			E	CAI	Fop	GCB	MELP	length
Kobayashi	Bsu-2	0.175242	0.28246	0.241749	0.276751	0.234141	0.0755918	0.28246		0.138058	0.186593	0.162273	0.184716	0.186788	0.026142
log data		0.0986121	0.23143	0.190519	0.216316	0.172228	0.0826612			0.131184	0.215087	0.183496	0.203575	0.19014	0.0491235
Serizawa	Bsu-3	0.291028	0.36152	0.306759	0.35896	0.371267	0.128491	0.371267
log data		0.150918	0.289694	0.22799	0.283398	0.257127	0.13864
Eco/Ecj
Link	Eco-1	0.310358	0.275569	0.28592	0.27585	0.31192	0.0233295	0.509205		Eco-2 data for bacteria growing in a defined medium
log data		0.484301	0.475004	0.485054	0.468556	0.509205	-0.184578			E	CAI	Fop	GCB	MELP	length
GPD1	Eco-2	0.45031	0.494656	0.492886	0.478656	0.516561	-0.127719	0.720225		0.481359	0.525593	0.517105	0.512308	0.558162	-0.168045
log data		0.67923	0.700325	0.687588	0.708276	0.720225	-0.247599			0.611155	0.646021	0.608405	0.642492	0.662623	-0.224933
GPD2	Eco-3	0.380082	0.526023	0.498407	0.531299	0.550938	-0.240625	0.602829
log data		0.505073	0.582307	0.572698	0.590419	0.602829	-0.221206
Bernstein	Eco-4	0.393915	0.361874	0.369761	0.364803	0.408423	-0.195612	0.408423
log data		0.315304	0.300562	0.311761	0.306396	0.322489	-0.159927
Blattner	Eco-5	0.520316	0.414916	0.435369	0.411534	0.559325	-0.0987964	0.559325
log data		0.490304	0.442192	0.452718	0.434105	0.514511	-0.178948
Mori	Ecj-6	0.49751	0.456987	0.461231	0.474425	0.547773	0.0439587	0.547773
log data		0.327336	0.452287	0.445055	0.458598	0.405281	-0.151982
Pfa
Florens	Pfa-1	0.541132	-0.0392163	-0.329001	0.602178	0.617204	-0.272893	0.688928
log data		0.688928	-0.116685	-0.415185	0.549811	0.568418	-0.546063
Le Roch	Pfa-2	0.270194	-0.102854	-0.254267	0.301366	0.313665	-0.107866	0.313665
log data		0.31012	-0.187203	-0.34948	0.258476	0.276523	-0.144841
